# Supplementary material for: Ultra-fast scalable estimation of single-cell differentiation potency from scRNA-Seq data
Source: Bioinformatics. 2020 Nov 27;37(11):1528–34. doi: 10.1093/bioinformatics/btaa987 (PMC8275983; doi:10.1093/bioinformatics/btaa987)
Supplement: btaa987_Supplementary_Data [file btaa987_supplementary_data.zip]

Archive with 2 entries (2 files):
- Supplementary Information.pdf
- TutorialSCENT.pdf
